# Supplementary material for: Methane transport in agricultural soil after injection of isotopically-enriched methane in the sub-surface
Source: Sci Data. 2018 Oct 16;5:180208. doi: 10.1038/sdata.2018.208 (PMC6190747; doi:10.1038/sdata.2018.208)
Supplement: Supplementary file 1 [file sdata2018208-isa1.zip]

Archive with 4 entries (4 files):
- i_Investigation.txt
- s_shaw_study.txt
- a_shaw_bulk_conc_assay.txt
- a_shaw_isotope_ratio_assay.txt
