# Supplementary material for: Methane transport in agricultural soil after injection of isotopically-enriched methane in the sub-surface
Source: Sci Data. 2018 Oct 16;5:180208. doi: 10.1038/sdata.2018.208 (PMC6190747; doi:10.1038/sdata.2018.208)
Supplement: Supplementary file 1 [file sdata2018208-isa1.zip › i_Investigation.txt]

# Investigation File generated for Scientific Data with Investigation File Authoring Tool version 0.1.0 on 30/08/2018 - This metadata file is CC0
ONTOLOGY SOURCE REFERENCE
Term Source Name	GAZ	UO	EFO	ERO	XCO	OBI	ENVO	PTO	MMO	CHMO	NCIT
Term Source File	http://data.bioontology.org/ontologies/GAZ	http://data.bioontology.org/ontologies/UO	http://data.bioontology.org/ontologies/EFO	http://data.bioontology.org/ontologies/ERO	http://data.bioontology.org/ontologies/XCO	http://data.bioontology.org/ontologies/OBI	http://data.bioontology.org/ontologies/ENVO	http://data.bioontology.org/ontologies/PTO	http://data.bioontology.org/ontologies/MMO	http://data.bioontology.org/ontologies/CHMO	http://data.bioontology.org/ontologies/NCIT
Term Source Version	$Revision: 1.512 $	unknown	2.98	2013-08-02	4.18	2014-08-18		September 2016	2.27	releases/2014-11-20	17.06d
Term Source Description	Gazetteer	Units of Measurement Ontology	Experimental Factor Ontology	Eagle-I Research Resource Ontology	Experimental Conditions Ontology	Ontology for Biomedical Investigations	Environment Ontology	Plant Trait Ontology	Measurement Method Ontology	Chemical Methods Ontology	National Cancer Institute Thesaurus
INVESTIGATION
Investigation Identifier
Investigation Title
Investigation Description
Investigation Submission Date
Investigation Public Release Date
INVESTIGATION PUBLICATIONS
Investigation PubMed ID
Investigation Publication DOI
Investigation Publication Author List
Investigation Publication Title
Investigation Publication Status
Investigation Publication Status Term Accession Number
Investigation Publication Status Term Source REF
INVESTIGATION CONTACTS
Investigation Person Last Name
Investigation Person Mid Initials
Investigation Person First Name
Investigation Person Address
Investigation Person Phone
Investigation Person Fax
Investigation Person Email
Investigation Person Affiliation
Investigation Person Roles
Investigation Person Roles Term Accession Number
Investigation Person Roles Term Source REF
STUDY
Study Identifier	10.1038/sdata.2018.208
Study Title	Methane transport in agricultural soil after injection of isotopically-enriched methane in the sub-surface
Study Submission Date	22/03/2018
Study Public Release Date	16/10/2018
Study Description	http://www.nature.com/articles/sdata2018208#abstract
Study File Name	s_shaw_study.txt
Comment[Subject Keywords]	//;//
Comment[Manuscript Licence]	CC BY-4.0
Comment[Experimental Metadata Licence]	CC0
Comment[Supplementary Information File Name]	
Comment[Supplementary Information File Type]	x-zip-compressed
Comment[Supplementary Information File URL]	http://www.nature.com/articles/sdata2018208#supplementary-information
Comment[Data Repository]	NERC Environmental Information Centre
Comment[Data Record Accession]	doi:10.5285/18939865-d863-498b-b4cb-5661eaeadcfc
Comment[Data Record URI]	https://doi.org/10.5285/18939865-d863-498b-b4cb-5661eaeadcfc
STUDY DESIGN DESCRIPTORS
Study Design Type	time series design	database creation objective
Study Design Type Term Accession Number	http://www.ebi.ac.uk/efo/EFO_0001779	http://www.ebi.ac.uk/efo/swo/SWO_0000509
Study Design Type Term Source REF	EFO	ERO
STUDY PUBLICATIONS
Study PubMed ID
Study Publication DOI
Study Publication Author List
Study Publication Title
Study Publication Status
Study Publication Status Term Accession Number
Study Publication Status Term Source REF
STUDY FACTORS
Study Factor Name	methane exposed	wheat seeded	measurement location
Study Factor Type	experimental condition	experimental condition	geographic location
Study Factor Type Term Accession Number	XCO:0000000	XCO:0000000	GAZ:00000448
Study Factor Type Term Source REF	XCO	XCO	OBI
STUDY ASSAYS
Study Assay Measurement Type	hydrocarbon gas emission process	carbon isotope discrimination
Study Assay Measurement Type Term Accession Number	ENVO:03000093	TO:0002643
Study Assay Measurement Type Term Source REF	ENVO	PTO
Study Assay Technology Type	gas chromatography	gas chromatography-mass spectrometry
Study Assay Technology Type Term Accession Number	MMO:0000469	CHMO:0000497
Study Assay Technology Type Term Source REF	MMO	CHMO
Study Assay Technology Platform	instrument; manufacturer	instrument; manufacturer
Study Assay File Name	a_shaw_bulk_conc_assay.txt	a_shaw_isotope_ratio_assay.txt
STUDY PROTOCOLS
Study Protocol Name	Location and timing	Cultivation	Preparation, injection and sampling of gases	Analysis of gas samples
Study Protocol Type	Study Protocol	Study Protocol	sample collection protocol	Analysis
Study Protocol Type Term Accession Number	NCIT:C70817	NCIT:C70817	http://www.ebi.ac.uk/efo/EFO_0005518	NCIT:C25391
Study Protocol Type Term Source REF	NCIT	NCIT	EFO	NCIT
Study Protocol Description				
Study Protocol URI	""	""	""	""
Study Protocol Version				
Study Protocol Parameters Name	""	""	""	instrument; manufacturer
Study Protocol Parameters Name Term Accession Number	""	""	""	""
Study Protocol Parameters Name Term Source REF	""	""	""	""
Study Protocol Components Name	""	""	""	""
Study Protocol Components Type	""	""	""	""
Study Protocol Components Type Term Accession Number	""	""	""	""
Study Protocol Components Type Term Source REF	""	""	""	""
STUDY CONTACTS
Study Person Last Name	Shaw	Atkinson	Meredith	Snape	Lever	Hoch
Study Person First Name	George	Brian	William	Colin	David	Andrew
Study Person Mid Initials						
Study Person Email	george.shaw@nottingham.ac.uk	""	""	""	""	""
Study Person Phone						
Study Person Fax						
Study Person Address						
Study Person Affiliation	School of Biosciences, University of Nottingham, Nottingham, United Kingdom	School of Biosciences, University of Nottingham, Nottingham, United Kingdom	School of Engineering, University of Nottingham, Nottingham, United Kingdom	School of Engineering, University of Nottingham, Nottingham, United Kingdom	Wood plc, Harwell, United Kingdom	Wood plc, Harwell, United Kingdom
Study Person Roles						
Study Person Roles Term Accession Number						
Study Person Roles Term Source REF						
Comment[Study Person ORCID]	0000-0003-2282-963X		0000-0003-2978-1608			
Comment[Funder]						
Comment[FundRef ID]						
Comment[Funder Term Source REF]						
Comment[Grant Identifier]						
