# Supplementary material for: Methane transport in agricultural soil after injection of isotopically-enriched methane in the sub-surface
Source: Sci Data. 2018 Oct 16;5:180208. doi: 10.1038/sdata.2018.208 (PMC6190747; doi:10.1038/sdata.2018.208)
Supplement: Supplementary file 1 [file sdata2018208-isa1.zip › s_shaw_study.txt]

Source Name	Characteristics[environment type]	Term Source REF	Term Accession Number	Characteristics[geographical location]	Term Source REF	Term Accession Number	Characteristics[latitude]	Unit	Term Source REF	Term Accession Number	Characteristics[longitude]	Unit	Term Source REF	Term Accession Number	Characteristics[altitude]	Unit	Term Source REF	Term Accession Number	Protocol REF	Protocol REF	Protocol REF	Comment[plot number]	Sample Name	Factor Value[methane exposed]	Factor Value[wheat seeded]	Factor Value[measurement location]
Bunny Park, Nottinghamshire, UK	soil	ENVO	ENVO:00001998	United Kingdom	GAZ	GAZ:00002637	52.863	degree	UO	UO:0000185	1.126	degree	UO	UO:0000185	39	meter	UO	UO:0000008	Location and timing	Cultivation	Preparation, injection and sampling of gases	Plot 1	gas from Plot 1	yes	yes	soil; headspace
Bunny Park, Nottinghamshire, UK	soil	ENVO	ENVO:00001998	United Kingdom	GAZ	GAZ:00002637	52.863	degree	UO	UO:0000185	1.126	degree	UO	UO:0000185	39	meter	UO	UO:0000008	Location and timing	Cultivation	Preparation, injection and sampling of gases	Plot 2	gas from Plot 2	yes	no	soil; headspace
Bunny Park, Nottinghamshire, UK	soil	ENVO	ENVO:00001998	United Kingdom	GAZ	GAZ:00002637	52.863	degree	UO	UO:0000185	1.126	degree	UO	UO:0000185	39	meter	UO	UO:0000008	Location and timing	Cultivation	Preparation, injection and sampling of gases	Plot 3	gas from Plot 3	no	no	soil; headspace
Bunny Park, Nottinghamshire, UK	soil	ENVO	ENVO:00001998	United Kingdom	GAZ	GAZ:00002637	52.863	degree	UO	UO:0000185	1.126	degree	UO	UO:0000185	39	meter	UO	UO:0000008	Location and timing	Cultivation	Preparation, injection and sampling of gases	Plot 4	gas from Plot 4	yes	yes	soil; headspace
Bunny Park, Nottinghamshire, UK	soil	ENVO	ENVO:00001998	United Kingdom	GAZ	GAZ:00002637	52.863	degree	UO	UO:0000185	1.126	degree	UO	UO:0000185	39	meter	UO	UO:0000008	Location and timing	Cultivation	Preparation, injection and sampling of gases	Plot 5	gas from Plot 5	yes	yes	soil; headspace
Bunny Park, Nottinghamshire, UK	soil	ENVO	ENVO:00001998	United Kingdom	GAZ	GAZ:00002637	52.863	degree	UO	UO:0000185	1.126	degree	UO	UO:0000185	39	meter	UO	UO:0000008	Location and timing	Cultivation	Preparation, injection and sampling of gases	Plot 6	gas from Plot 6	no	yes	soil; headspace
Bunny Park, Nottinghamshire, UK	soil	ENVO	ENVO:00001998	United Kingdom	GAZ	GAZ:00002637	52.863	degree	UO	UO:0000185	1.126	degree	UO	UO:0000185	39	meter	UO	UO:0000008	Location and timing	Cultivation	Preparation, injection and sampling of gases	Plot 7	gas from Plot 7	yes	no	soil; headspace
Bunny Park, Nottinghamshire, UK	soil	ENVO	ENVO:00001998	United Kingdom	GAZ	GAZ:00002637	52.863	degree	UO	UO:0000185	1.126	degree	UO	UO:0000185	39	meter	UO	UO:0000008	Location and timing	Cultivation	Preparation, injection and sampling of gases	Plot 8	gas from Plot 8	no	yes	soil; headspace
Bunny Park, Nottinghamshire, UK	soil	ENVO	ENVO:00001998	United Kingdom	GAZ	GAZ:00002637	52.863	degree	UO	UO:0000185	1.126	degree	UO	UO:0000185	39	meter	UO	UO:0000008	Location and timing	Cultivation	Preparation, injection and sampling of gases	Plot 9	gas from Plot 9	no	no	soil; headspace
Bunny Park, Nottinghamshire, UK	soil	ENVO	ENVO:00001998	United Kingdom	GAZ	GAZ:00002637	52.863	degree	UO	UO:0000185	1.126	degree	UO	UO:0000185	39	meter	UO	UO:0000008	Location and timing	Cultivation	Preparation, injection and sampling of gases	Plot 10	gas from Plot 10	yes	yes	soil; headspace
Bunny Park, Nottinghamshire, UK	soil	ENVO	ENVO:00001998	United Kingdom	GAZ	GAZ:00002637	52.863	degree	UO	UO:0000185	1.126	degree	UO	UO:0000185	39	meter	UO	UO:0000008	Location and timing	Cultivation	Preparation, injection and sampling of gases	Plot 11	gas from Plot 11	yes	no	soil; headspace
Bunny Park, Nottinghamshire, UK	soil	ENVO	ENVO:00001998	United Kingdom	GAZ	GAZ:00002637	52.863	degree	UO	UO:0000185	1.126	degree	UO	UO:0000185	39	meter	UO	UO:0000008	Location and timing	Cultivation	Preparation, injection and sampling of gases	Plot 12	gas from Plot 12	yes	no	soil; headspace
