# Supplementary material for: Methane transport in agricultural soil after injection of isotopically-enriched methane in the sub-surface
Source: Sci Data. 2018 Oct 16;5:180208. doi: 10.1038/sdata.2018.208 (PMC6190747; doi:10.1038/sdata.2018.208)
Supplement: Supplementary file 1 [file sdata2018208-isa1.zip › a_shaw_bulk_conc_assay.txt]

Sample Name	Protocol REF	Parameter Value[instrument]	Parameter Value[manufacturer]	Assay Name	Raw Data File	Comment[Data Repository]	Comment[Data Record Accession]	Comment[Data Record URI]	Factor Value[measurement location]
gas from Plot 1	Analysis of gas samples	GC-2014	Shimadzu Corp	Plot 1 methane in soil	Methane_in_Soil_2012.csv	NERC Data Centres	doi:10.5285/18939865-d863-498b-b4cb-5661eaeadcfc	https://doi.org/10.5285/18939865-d863-498b-b4cb-5661eaeadcfc	soil
gas from Plot 2	Analysis of gas samples	GC-2014	Shimadzu Corp	Plot 2 methane in soil	Methane_in_Soil_2012.csv	NERC Data Centres	doi:10.5285/18939865-d863-498b-b4cb-5661eaeadcfc	https://doi.org/10.5285/18939865-d863-498b-b4cb-5661eaeadcfc	soil
gas from Plot 3	Analysis of gas samples	GC-2014	Shimadzu Corp	Plot 3 methane in soil	Methane_in_Soil_2012.csv	NERC Data Centres	doi:10.5285/18939865-d863-498b-b4cb-5661eaeadcfc	https://doi.org/10.5285/18939865-d863-498b-b4cb-5661eaeadcfc	soil
gas from Plot 4	Analysis of gas samples	GC-2014	Shimadzu Corp	Plot 4 methane in soil	Methane_in_Soil_2012.csv	NERC Data Centres	doi:10.5285/18939865-d863-498b-b4cb-5661eaeadcfc	https://doi.org/10.5285/18939865-d863-498b-b4cb-5661eaeadcfc	soil
gas from Plot 5	Analysis of gas samples	GC-2014	Shimadzu Corp	Plot 5 methane in soil	Methane_in_Soil_2012.csv	NERC Data Centres	doi:10.5285/18939865-d863-498b-b4cb-5661eaeadcfc	https://doi.org/10.5285/18939865-d863-498b-b4cb-5661eaeadcfc	soil
gas from Plot 6	Analysis of gas samples	GC-2014	Shimadzu Corp	Plot 6 methane in soil	Methane_in_Soil_2012.csv	NERC Data Centres	doi:10.5285/18939865-d863-498b-b4cb-5661eaeadcfc	https://doi.org/10.5285/18939865-d863-498b-b4cb-5661eaeadcfc	soil
gas from Plot 7	Analysis of gas samples	GC-2014	Shimadzu Corp	Plot 7 methane in soil	Methane_in_Soil_2012.csv	NERC Data Centres	doi:10.5285/18939865-d863-498b-b4cb-5661eaeadcfc	https://doi.org/10.5285/18939865-d863-498b-b4cb-5661eaeadcfc	soil
gas from Plot 8	Analysis of gas samples	GC-2014	Shimadzu Corp	Plot 8 methane in soil	Methane_in_Soil_2012.csv	NERC Data Centres	doi:10.5285/18939865-d863-498b-b4cb-5661eaeadcfc	https://doi.org/10.5285/18939865-d863-498b-b4cb-5661eaeadcfc	soil
gas from Plot 9	Analysis of gas samples	GC-2014	Shimadzu Corp	Plot 9 methane in soil	Methane_in_Soil_2012.csv	NERC Data Centres	doi:10.5285/18939865-d863-498b-b4cb-5661eaeadcfc	https://doi.org/10.5285/18939865-d863-498b-b4cb-5661eaeadcfc	soil
gas from Plot 10	Analysis of gas samples	GC-2014	Shimadzu Corp	Plot 10 methane in soil	Methane_in_Soil_2012.csv	NERC Data Centres	doi:10.5285/18939865-d863-498b-b4cb-5661eaeadcfc	https://doi.org/10.5285/18939865-d863-498b-b4cb-5661eaeadcfc	soil
gas from Plot 11	Analysis of gas samples	GC-2014	Shimadzu Corp	Plot 11 methane in soil	Methane_in_Soil_2012.csv	NERC Data Centres	doi:10.5285/18939865-d863-498b-b4cb-5661eaeadcfc	https://doi.org/10.5285/18939865-d863-498b-b4cb-5661eaeadcfc	soil
gas from Plot 12	Analysis of gas samples	GC-2014	Shimadzu Corp	Plot 12 methane in soil	Methane_in_Soil_2012.csv	NERC Data Centres	doi:10.5285/18939865-d863-498b-b4cb-5661eaeadcfc	https://doi.org/10.5285/18939865-d863-498b-b4cb-5661eaeadcfc	soil
gas from Plot 1	Analysis of gas samples	GC-2014	Shimadzu Corp	Plot 1 carbon dioxide in soil	Carbon_Dioxide_in_Soil_2012.csv	NERC Data Centres	doi:10.5285/18939865-d863-498b-b4cb-5661eaeadcfc	https://doi.org/10.5285/18939865-d863-498b-b4cb-5661eaeadcfc	soil
gas from Plot 2	Analysis of gas samples	GC-2014	Shimadzu Corp	Plot 2 carbon dioxide in soil	Carbon_Dioxide_in_Soil_2012.csv	NERC Data Centres	doi:10.5285/18939865-d863-498b-b4cb-5661eaeadcfc	https://doi.org/10.5285/18939865-d863-498b-b4cb-5661eaeadcfc	soil
gas from Plot 3	Analysis of gas samples	GC-2014	Shimadzu Corp	Plot 3 carbon dioxide in soil	Carbon_Dioxide_in_Soil_2012.csv	NERC Data Centres	doi:10.5285/18939865-d863-498b-b4cb-5661eaeadcfc	https://doi.org/10.5285/18939865-d863-498b-b4cb-5661eaeadcfc	soil
gas from Plot 4	Analysis of gas samples	GC-2014	Shimadzu Corp	Plot 4 carbon dioxide in soil	Carbon_Dioxide_in_Soil_2012.csv	NERC Data Centres	doi:10.5285/18939865-d863-498b-b4cb-5661eaeadcfc	https://doi.org/10.5285/18939865-d863-498b-b4cb-5661eaeadcfc	soil
gas from Plot 5	Analysis of gas samples	GC-2014	Shimadzu Corp	Plot 5 carbon dioxide in soil	Carbon_Dioxide_in_Soil_2012.csv	NERC Data Centres	doi:10.5285/18939865-d863-498b-b4cb-5661eaeadcfc	https://doi.org/10.5285/18939865-d863-498b-b4cb-5661eaeadcfc	soil
gas from Plot 6	Analysis of gas samples	GC-2014	Shimadzu Corp	Plot 6 carbon dioxide in soil	Carbon_Dioxide_in_Soil_2012.csv	NERC Data Centres	doi:10.5285/18939865-d863-498b-b4cb-5661eaeadcfc	https://doi.org/10.5285/18939865-d863-498b-b4cb-5661eaeadcfc	soil
gas from Plot 7	Analysis of gas samples	GC-2014	Shimadzu Corp	Plot 7 carbon dioxide in soil	Carbon_Dioxide_in_Soil_2012.csv	NERC Data Centres	doi:10.5285/18939865-d863-498b-b4cb-5661eaeadcfc	https://doi.org/10.5285/18939865-d863-498b-b4cb-5661eaeadcfc	soil
gas from Plot 8	Analysis of gas samples	GC-2014	Shimadzu Corp	Plot 8 carbon dioxide in soil	Carbon_Dioxide_in_Soil_2012.csv	NERC Data Centres	doi:10.5285/18939865-d863-498b-b4cb-5661eaeadcfc	https://doi.org/10.5285/18939865-d863-498b-b4cb-5661eaeadcfc	soil
gas from Plot 9	Analysis of gas samples	GC-2014	Shimadzu Corp	Plot 9 carbon dioxide in soil	Carbon_Dioxide_in_Soil_2012.csv	NERC Data Centres	doi:10.5285/18939865-d863-498b-b4cb-5661eaeadcfc	https://doi.org/10.5285/18939865-d863-498b-b4cb-5661eaeadcfc	soil
gas from Plot 10	Analysis of gas samples	GC-2014	Shimadzu Corp	Plot 10 carbon dioxide in soil	Carbon_Dioxide_in_Soil_2012.csv	NERC Data Centres	doi:10.5285/18939865-d863-498b-b4cb-5661eaeadcfc	https://doi.org/10.5285/18939865-d863-498b-b4cb-5661eaeadcfc	soil
gas from Plot 11	Analysis of gas samples	GC-2014	Shimadzu Corp	Plot 11 carbon dioxide in soil	Carbon_Dioxide_in_Soil_2012.csv	NERC Data Centres	doi:10.5285/18939865-d863-498b-b4cb-5661eaeadcfc	https://doi.org/10.5285/18939865-d863-498b-b4cb-5661eaeadcfc	soil
gas from Plot 12	Analysis of gas samples	GC-2014	Shimadzu Corp	Plot 12 carbon dioxide in soil	Carbon_Dioxide_in_Soil_2012.csv	NERC Data Centres	doi:10.5285/18939865-d863-498b-b4cb-5661eaeadcfc	https://doi.org/10.5285/18939865-d863-498b-b4cb-5661eaeadcfc	soil
gas from Plot 1	Analysis of gas samples	GC-2014	Shimadzu Corp	Plot 1 methane in headspace	Methane_in_Headspace_2012.csv	NERC Data Centres	doi:10.5285/18939865-d863-498b-b4cb-5661eaeadcfc	https://doi.org/10.5285/18939865-d863-498b-b4cb-5661eaeadcfc	headspace
gas from Plot 2	Analysis of gas samples	GC-2014	Shimadzu Corp	Plot 2 methane in headspace	Methane_in_Headspace_2012.csv	NERC Data Centres	doi:10.5285/18939865-d863-498b-b4cb-5661eaeadcfc	https://doi.org/10.5285/18939865-d863-498b-b4cb-5661eaeadcfc	headspace
gas from Plot 3	Analysis of gas samples	GC-2014	Shimadzu Corp	Plot 3 methane in headspace	Methane_in_Headspace_2012.csv	NERC Data Centres	doi:10.5285/18939865-d863-498b-b4cb-5661eaeadcfc	https://doi.org/10.5285/18939865-d863-498b-b4cb-5661eaeadcfc	headspace
gas from Plot 4	Analysis of gas samples	GC-2014	Shimadzu Corp	Plot 4 methane in headspace	Methane_in_Headspace_2012.csv	NERC Data Centres	doi:10.5285/18939865-d863-498b-b4cb-5661eaeadcfc	https://doi.org/10.5285/18939865-d863-498b-b4cb-5661eaeadcfc	headspace
gas from Plot 5	Analysis of gas samples	GC-2014	Shimadzu Corp	Plot 5 methane in headspace	Methane_in_Headspace_2012.csv	NERC Data Centres	doi:10.5285/18939865-d863-498b-b4cb-5661eaeadcfc	https://doi.org/10.5285/18939865-d863-498b-b4cb-5661eaeadcfc	headspace
gas from Plot 6	Analysis of gas samples	GC-2014	Shimadzu Corp	Plot 6 methane in headspace	Methane_in_Headspace_2012.csv	NERC Data Centres	doi:10.5285/18939865-d863-498b-b4cb-5661eaeadcfc	https://doi.org/10.5285/18939865-d863-498b-b4cb-5661eaeadcfc	headspace
gas from Plot 7	Analysis of gas samples	GC-2014	Shimadzu Corp	Plot 7 methane in headspace	Methane_in_Headspace_2012.csv	NERC Data Centres	doi:10.5285/18939865-d863-498b-b4cb-5661eaeadcfc	https://doi.org/10.5285/18939865-d863-498b-b4cb-5661eaeadcfc	headspace
gas from Plot 8	Analysis of gas samples	GC-2014	Shimadzu Corp	Plot 8 methane in headspace	Methane_in_Headspace_2012.csv	NERC Data Centres	doi:10.5285/18939865-d863-498b-b4cb-5661eaeadcfc	https://doi.org/10.5285/18939865-d863-498b-b4cb-5661eaeadcfc	headspace
gas from Plot 9	Analysis of gas samples	GC-2014	Shimadzu Corp	Plot 9 methane in headspace	Methane_in_Headspace_2012.csv	NERC Data Centres	doi:10.5285/18939865-d863-498b-b4cb-5661eaeadcfc	https://doi.org/10.5285/18939865-d863-498b-b4cb-5661eaeadcfc	headspace
gas from Plot 10	Analysis of gas samples	GC-2014	Shimadzu Corp	Plot 10 methane in headspace	Methane_in_Headspace_2012.csv	NERC Data Centres	doi:10.5285/18939865-d863-498b-b4cb-5661eaeadcfc	https://doi.org/10.5285/18939865-d863-498b-b4cb-5661eaeadcfc	headspace
gas from Plot 11	Analysis of gas samples	GC-2014	Shimadzu Corp	Plot 11 methane in headspace	Methane_in_Headspace_2012.csv	NERC Data Centres	doi:10.5285/18939865-d863-498b-b4cb-5661eaeadcfc	https://doi.org/10.5285/18939865-d863-498b-b4cb-5661eaeadcfc	headspace
gas from Plot 12	Analysis of gas samples	GC-2014	Shimadzu Corp	Plot 12 methane in headspace	Methane_in_Headspace_2012.csv	NERC Data Centres	doi:10.5285/18939865-d863-498b-b4cb-5661eaeadcfc	https://doi.org/10.5285/18939865-d863-498b-b4cb-5661eaeadcfc	headspace
gas from Plot 1	Analysis of gas samples	GC-2014	Shimadzu Corp	Plot 1 carbon dioxide in headspace	Carbon_Dioxide_in_Headspace_2012.csv	NERC Data Centres	doi:10.5285/18939865-d863-498b-b4cb-5661eaeadcfc	https://doi.org/10.5285/18939865-d863-498b-b4cb-5661eaeadcfc	headspace
gas from Plot 2	Analysis of gas samples	GC-2014	Shimadzu Corp	Plot 2 carbon dioxide in headspace	Carbon_Dioxide_in_Headspace_2012.csv	NERC Data Centres	doi:10.5285/18939865-d863-498b-b4cb-5661eaeadcfc	https://doi.org/10.5285/18939865-d863-498b-b4cb-5661eaeadcfc	headspace
gas from Plot 3	Analysis of gas samples	GC-2014	Shimadzu Corp	Plot 3 carbon dioxide in headspace	Carbon_Dioxide_in_Headspace_2012.csv	NERC Data Centres	doi:10.5285/18939865-d863-498b-b4cb-5661eaeadcfc	https://doi.org/10.5285/18939865-d863-498b-b4cb-5661eaeadcfc	headspace
gas from Plot 4	Analysis of gas samples	GC-2014	Shimadzu Corp	Plot 4 carbon dioxide in headspace	Carbon_Dioxide_in_Headspace_2012.csv	NERC Data Centres	doi:10.5285/18939865-d863-498b-b4cb-5661eaeadcfc	https://doi.org/10.5285/18939865-d863-498b-b4cb-5661eaeadcfc	headspace
gas from Plot 5	Analysis of gas samples	GC-2014	Shimadzu Corp	Plot 5 carbon dioxide in headspace	Carbon_Dioxide_in_Headspace_2012.csv	NERC Data Centres	doi:10.5285/18939865-d863-498b-b4cb-5661eaeadcfc	https://doi.org/10.5285/18939865-d863-498b-b4cb-5661eaeadcfc	headspace
gas from Plot 6	Analysis of gas samples	GC-2014	Shimadzu Corp	Plot 6 carbon dioxide in headspace	Carbon_Dioxide_in_Headspace_2012.csv	NERC Data Centres	doi:10.5285/18939865-d863-498b-b4cb-5661eaeadcfc	https://doi.org/10.5285/18939865-d863-498b-b4cb-5661eaeadcfc	headspace
gas from Plot 7	Analysis of gas samples	GC-2014	Shimadzu Corp	Plot 7 carbon dioxide in headspace	Carbon_Dioxide_in_Headspace_2012.csv	NERC Data Centres	doi:10.5285/18939865-d863-498b-b4cb-5661eaeadcfc	https://doi.org/10.5285/18939865-d863-498b-b4cb-5661eaeadcfc	headspace
gas from Plot 8	Analysis of gas samples	GC-2014	Shimadzu Corp	Plot 8 carbon dioxide in headspace	Carbon_Dioxide_in_Headspace_2012.csv	NERC Data Centres	doi:10.5285/18939865-d863-498b-b4cb-5661eaeadcfc	https://doi.org/10.5285/18939865-d863-498b-b4cb-5661eaeadcfc	headspace
gas from Plot 9	Analysis of gas samples	GC-2014	Shimadzu Corp	Plot 9 carbon dioxide in headspace	Carbon_Dioxide_in_Headspace_2012.csv	NERC Data Centres	doi:10.5285/18939865-d863-498b-b4cb-5661eaeadcfc	https://doi.org/10.5285/18939865-d863-498b-b4cb-5661eaeadcfc	headspace
gas from Plot 10	Analysis of gas samples	GC-2014	Shimadzu Corp	Plot 10 carbon dioxide in headspace	Carbon_Dioxide_in_Headspace_2012.csv	NERC Data Centres	doi:10.5285/18939865-d863-498b-b4cb-5661eaeadcfc	https://doi.org/10.5285/18939865-d863-498b-b4cb-5661eaeadcfc	headspace
gas from Plot 11	Analysis of gas samples	GC-2014	Shimadzu Corp	Plot 11 carbon dioxide in headspace	Carbon_Dioxide_in_Headspace_2012.csv	NERC Data Centres	doi:10.5285/18939865-d863-498b-b4cb-5661eaeadcfc	https://doi.org/10.5285/18939865-d863-498b-b4cb-5661eaeadcfc	headspace
gas from Plot 12	Analysis of gas samples	GC-2014	Shimadzu Corp	Plot 12 carbon dioxide in headspace	Carbon_Dioxide_in_Headspace_2012.csv	NERC Data Centres	doi:10.5285/18939865-d863-498b-b4cb-5661eaeadcfc	https://doi.org/10.5285/18939865-d863-498b-b4cb-5661eaeadcfc	headspace
